# Supplementary material for: Reliable Discrimination of 10 Ungulate Species Using High Resolution Melting Analysis of Faecal DNA
Source: PLoS One. 2014 Mar 17;9(3):e92043. doi: 10.1371/journal.pone.0092043 (PMC3956866; doi:10.1371/journal.pone.0092043)
Supplement: Table S1 — Primer list. (XLS) [file pone.0092043.s001.xls]

## Sheet: Primer list
Reliable discrimination of 10 ungulate species using high resolution melting analysis of faecal DNA
Ana Ramón-Laca, Dianne Gleeson, Ivor Yockney, Mike Perry, Graham Nugent and David M. Forsyth
Primers used in this study
Gene	Name	Sequence	Length (bp)	[primer] (µM)	Reference
COI	LCO1490	GGTCAACAAATCATAAAGATATTGG	25		Folmer et al., 1994
COI	HCO2198	TAAACTTCAGGGTGACCAAAAAATCA	26		Folmer et al., 1994
COI	COIelaphusF	AACCGCTGATTATTTTCAACC	21		This study
COI	COIelaphusR	GTAGAATAAGGATATATACTTC	22		This study
CYTB	Universal-50	GACCAATGATATGAAAAACCATCGTTGT	28		Ramón-Laca et al. 2013
CYTB	CB-N-10920	CCCTCAGAATGATATTTGTCCTCA	24		Simon et al. 1994
12S	12S-FWmod	GGTAAATCTCGTGCCAGCC	19	0.2	Fajardo et al., 2006
12S	12S-REV	TCCAGTATGCTTACCTTGTTACGAC	25		Fajardo et al., 2006
12S	12S-ariesR	CAGTTTAATTAAAATTTAACTCTATTTAGTATGA	34	0.25	This study
12S	12S-damaR	TGTTTCAGCGGCTATAAGGTTACC	26	0.15	This study
12S	12S-elaphusR	CTTTATTTAGTATAGTGCTTTAACACA	27	0.25	This study
12S	12S-hircusR	TACTCTGGCGAATAATTTTGTTTCTG	26	0.2	This study
12S	12S-jemlahicusR	GCTTTTTACAGTTTAATTAGAATTTAACC	29	0.2	This study
12S	12S-nippon2R	CTGAAGATGGCGGTATATAGACTGTAG	27	0.125	This study
12S	12S-rupicapraR	TATAGTTATGGCTTTTTACAGTTTAAC	27	0.2	This study
12S	12S-timorensisR	AGTGGGGTATCTAATCCCAGTTTGA	25	0.05	This study
12S	12S-unicolorR	GCTTAATTGGAGTTTAACTTTATTTGAA	28	0.25	This study
12S	12S-virginianusR	GTTTAACTTTATTTGGCGTAGTGCTTA	27	0.2	This study
