# Supplementary material for: Reliable Discrimination of 10 Ungulate Species Using High Resolution Melting Analysis of Faecal DNA
Source: PLoS One. 2014 Mar 17;9(3):e92043. doi: 10.1371/journal.pone.0092043 (PMC3956866; doi:10.1371/journal.pone.0092043)
Supplement: Table S2 — HRM results summary. (XLSX) [file pone.0092043.s002.xlsx]

## Sheet: HRM results summary
Reliable discrimination of 10 ungulate species using high resolution melting analysis of faecal DNA by Ana Ramón-Laca, Dianne Gleeson, Ivor Yockney, Mike Perry, Graham Nugent, and David M. Forsyth
Breakdown of the results obtained for the known samples, blind trial and unknown samples analyses.
Legend:	Conf %: HRM genotiping confidence (in %)						Mean %: Average of the two replicates of the HRM genotyping confidence %
	Typ. : Typicality						Mean Typ.: Average of the two replicates of the typicality
	Cq: Cycle in which the amplification reaches the threshold						Cq:	Cq greater than 30
							Misidentifications
Known samples									Blind test results									Unknown samples results
	HRM genotyping			PCA						HRM genotyping			PCA						HRM genotyping			PCA
Name	result HRM	Conf %	Mean %	Cluster	Typ.	Mean Typ.	Cq		Name	result HRM	Conf %	Mean %	Cluster	Typ.	Mean Typ.	Cq		Name	result HRM	Conf %	Mean %	Cluster	Typ.	Mean Typ.	Cq	Sequencing result
SKF1S	C.nippon	46.67	55.13	C.nippon	0.279216	0.386021	20.22		UngBT01	O.aries	64.16	64.16	O.aries	0.391625	0.391625	21.27		S212_1	C.hircus	92.24	92.34	C.hircus	0.316816	0.57714	26.19	C. hircus
SKF1S	C.nippon	63.59		C.nippon	0.492826		20.03		UngBT02	D.dama	89.78	87.07	D.dama	0.212704	0.482382	17.99		S212_1	C.hircus	92.44		C.hircus	0.837463		24.87
SBF5S	C.unicolor	78.13	87.785	C.unicolor	0.1451	0.222724	16.99		UngBT02	D.dama	84.36		D.dama	0.752059		17.84		S212_2	C.hircus	65.7	66.265	C.hircus	0.381585	0.646543	26.83
SBF5S	C.unicolor	97.44		C.unicolor	0.300348		17.06		UngBT03	C.elaphus	65.79	80.12	C.elaphus	0.471277	0.39449	20.14		S212_2	C.hircus	66.83		C.hircus	0.911501		26.28
RUM2S	C.timorensis	45.45	48.17	C.timorensis	0.317274	0.33926	14.29		UngBT03	C.elaphus	94.45		C.elaphus	0.317703		21.33		S212_3	C.hircus	77.6	69.93	C.hircus	0.278026	0.293999	29.29
RUM2S	C.timorensis	50.89		C.timorensis	0.361246		16.14		UngBT04	R.rupicapra	77.85	78.34	R.rupicapra	0.391625	0.391625	19.51		S212_3	C.hircus	62.26		C.hircus	0.309972		29.41
SKF5S	C.nippon	83.52	83.065	C.nippon	0.0844565	0.216557	20.45		UngBT04	R.rupicapra	78.83		R.rupicapra	0.391625		20.13		S212_4	C.hircus	76.6	64.3	C.hircus	0.795229	0.442802	29.54
SKF5S	C.nippon	82.61		C.nippon	0.348657		22.28		UngBT05	H.jemlahicus	98.82	88.335	H.jemlahicus	0.391625	0.391625	17.89		S212_4	C.hircus	52		C.hircus	0.0903743		26.86
SBF4S	C.unicolor	90.43	92.33	C.unicolor	0.135569	0.30161	22.87		UngBT05	H.jemlahicus	77.85		H.jemlahicus	0.391625		17.51		S212_5	C.hircus	80.07	74.525	C.hircus	0.973093	0.902164	27.14
SBF4S	C.unicolor	94.23		C.unicolor	0.46765		16.05		UngBT06	D.dama	66.09	66.565	D.dama	0.399292	0.339081	23.2		S212_5	C.hircus	68.98		C.hircus	0.831236		26.34
FFD8S	D.dama	88.35	92.22	D.dama	0.445526	0.415321	18.93		UngBT06	D.dama	67.04		D.dama	0.278871		22.91		S212_6	C.hircus	56.45	64.18	C.hircus	0.0564942	0.170568	24.54
FFD8S	D.dama	96.09		D.dama	0.385117		19.04		UngBT07	O.virginianus	98.67	98.73	O.virginianus	0.391625	0.391625	15.13		S212_6	C.hircus	71.91		C.hircus	0.284642		23.87
FFD9S	D.dama	95	95.37	D.dama	0.364389	0.380492	16.79		UngBT07	O.virginianus	98.79		O.virginianus	0.391625		15.45		S212_7	C.hircus	88.02	88.02	C.hircus	0.309299	0.309299	25.27	C. hircus
FFD9S	D.dama	95.74		D.dama	0.396595		17.9		UngBT08	C.elaphus	96.57	86.31	C.elaphus	0.30912	0.460626	21.29		S212_8	C.hircus	73.93	79.5	C.hircus	0.577694	0.595776	25.16
MW1S	C.elaphus	80.22	88.815	C.elaphus	0.17986	0.185414	19.87		UngBT08	C.elaphus	76.05		C.elaphus	0.612132		21.61		S212_8	C.hircus	85.07		C.hircus	0.613858		26.71
MW1S	C.elaphus	97.41		C.elaphus	0.190968		19.43		UngBT09	C.unicolor	91.94	94.795	C.unicolor	0.266426	0.36409	15.22		S212_9	C.hircus	93.94	93.94	C.hircus	0.906125	0.482233	28.56	C. hircus
MW2S	C.elaphus	98.15	97.38	C.elaphus	0.38518	0.502778	15.64		UngBT09	C.unicolor	97.65		C.unicolor	0.461754		15.55		S212_9	Variation			C.hircus	0.0583404		30.88
MW2S	C.elaphus	96.61		C.elaphus	0.620377		15.44		UngBT10	C.timorensis	35.05	44.56	C.timorensis	0.456299	0.394202	19.1		S212_10	C.hircus	58.58	63.74	C.hircus	0.613353	0.602596	25.76
FS3S	O.virginianus	88.14	88.28	O.virginianus	0.172236	0.284839	19.4		UngBT10	C.timorensis	54.07		C.timorensis	0.332106		18.72		S212_10	C.hircus	68.9		C.hircus	0.591839		24.79
FS3S	O.aries	88.42		O.aries	0.397442		18.21		UngBT11	C.nippon	75.31	72.03	C.nippon	0.790187	0.696416	21.73		S212_11	C.hircus	84.97	88.79	C.hircus	0.139075	0.515403	27.93
FS4S	O.aries	82.7	85.335	O.aries	0.267865	0.331297	18.35		UngBT11	C.nippon	68.75		C.nippon	0.602646		22.85		S212_11	C.hircus	92.61		C.hircus	0.891731		28.25
FS4S	O.aries	87.97		O.aries	0.394728		17.64		UngBT12	C.timorensis	34.64	41.81	C.timorensis	0.483889	0.397695	21.94		S212_13	C.hircus	93.5	89.21	C.hircus	0.979284	0.9045	25.88
MC2S	R.rupicapra	72	67.83	R.rupicapra	0.391625	0.391625	18.52		UngBT12	C.timorensis	48.98		C.timorensis	0.311502		21.5		S212_13	C.hircus	84.92		C.hircus	0.829716		25.5
MC2S	R.rupicapra	63.66		R.rupicapra	0.391625		19.82		UngBT13	C.unicolor	88.24	86.28	C.unicolor	0.522991	0.548916	18.42		S212_14	C.hircus	88.41	83.52	C.hircus	0.433854	0.323126	27.5
NT3S	H.jemlahicus	98.24	97.485	H.jemlahicus	0.656451	0.457878	16.5		UngBT13	C.unicolor	84.32		C.unicolor	0.57484		18.52		S212_14	C.hircus	78.63		C.hircus	0.212398		27.58
NT3S	H.jemlahicus	96.73		H.jemlahicus	0.259304		17.72		UngBT14	C.elaphus	63.64	61.725	C.elaphus	0.593854	0.449214	20.83		S212_15	C.hircus	90.32	89.705	C.hircus	0.421923	0.409938	24.97	C. hircus
NT4S	H.jemlahicus	85.86	91.71	H.jemlahicus	0.445367	0.384618	15.15		UngBT14	C.elaphus	59.81		C.elaphus	0.304575		20.33		S212_15	C.hircus	89.09		C.hircus	0.397953		25.44
NT4S	H.jemlahicus	97.56		H.jemlahicus	0.323868		14.72		UngBT15	C.nippon	90.91	93.61	C.nippon	0.302823	0.512028	23.67		S212_16	C.hircus	55.47	59.24	C.hircus	0.648507	0.7095	26.21
1673S	C.hircus	79.79	82.085	C.hircus	0.303209	0.351647	16.57		UngBT15	C.nippon	96.31		C.nippon	0.721233		23.54		S212_16	C.hircus	63.01		C.hircus	0.770492		27.68
1673S	C.hircus	84.38		C.hircus	0.400084		16.74		UngBT16	C.timorensis	87.66	90.425	C.timorensis	0.567347	0.416904	21.47		S212_17	C.hircus	84.4	77.625	C.hircus	0.772489	0.484403	25.63
1674S	C.hircus	95.09	95.785	C.hircus	0.322992	0.437307	18.54		UngBT16	C.timorensis	93.19		C.timorensis	0.266461		21.44		S212_17	C.hircus	70.85		C.hircus	0.196317		28.61
1674S	C.hircus	96.48		C.hircus	0.551622		18.86		UngBT17	C.timorensis	82.59	82.52	C.timorensis	0.540081	0.43288	19.14		S212_19	C.hircus	51.29	52.8	C.hircus	0.313415	0.209986	30.47
8295S	O.virginianus	92.27	94.35	O.virginianus	0.374957	0.490672	15.11		UngBT17	C.timorensis	82.45		C.timorensis	0.325679		19.63		S212_19	C.elaphus	54.31		C.hircus	0.106558		31.52
8295S	O.virginianus	96.43		O.virginianus	0.606386		14.39		UngBT18	C.unicolor	94.24	94.055	C.unicolor	0.908937	0.561602	18.15		S212_20	C.hircus	88.89	80.375	C.hircus	0.291331	0.434554	28.54
8296S	O.virginianus	81.01	85.1	H.jemlahicus	0.115294	0.158061	14.15		UngBT18	C.unicolor	93.87		C.unicolor	0.214267		18.43		S212_20	C.hircus	71.86		C.hircus	0.577776		27.7
8296S	O.virginianus	89.19		O.virginianus	0.200828		14.24		UngBT19	C.nippon	62.21	80.3	C.nippon	0.319847	0.249958	20.42		S212_21	C.elaphus	56.74	56.695	C.hircus	0.227277	0.231969	29.8	C. hircus
SKF4S	C.nippon	83.83	70.745	C.nippon	0.542095	0.395538	22.12		UngBT19	C.nippon	98.39		C.nippon	0.180069		21.29		S212_21	C.hircus	56.65		C.hircus	0.23666		30.19
SKF4S	C.nippon	57.66		C.nippon	0.248981		21.07		UngBT20	C.unicolor	96.88	96.435	C.unicolor	0.496739	0.422423	18.13		S212_22	C.hircus	73.11	69.875	C.hircus	0.718313	0.764234	23.51
SKM2S	C.nippon	88.61	77.655	C.nippon	0.677244	0.660259	19.01		UngBT20	C.unicolor	95.99		C.unicolor	0.348107		18.62		S212_22	C.hircus	66.64		C.hircus	0.810156		23.82
SKM2S	C.nippon	66.7		C.nippon	0.643275		18.72		UngBT21	H.jemlahicus	72.13	85.1	H.jemlahicus	0.316267	0.656469	16.24		S212_23	C.hircus	66.25	65.135	C.hircus	0.682328	0.57655	27.85
RUF3S	C.timorensis	94.62	55.945	C.timorensis	0.176641	0.315234	20.76		UngBT21	H.jemlahicus	98.07		H.jemlahicus	0.996671		16.72		S212_23	C.hircus	64.02		C.hircus	0.470773		28.87
RUF3S	C.timorensis	17.27		C.timorensis	0.453827		23.22		UngBT22	D.dama	96.39	96.82	D.dama	0.661548	0.437914	12.02		S212_24	C.hircus	74.42	78.39	C.hircus	0.608112	0.429848	26.75
RUF4S	C.timorensis	85.56	83.985	C.timorensis	0.693895	0.431265	20.16		UngBT22	D.dama	97.25		D.dama	0.214279		12.88		S212_24	C.hircus	82.36		C.hircus	0.251585		26.72
RUF4S	C.timorensis	82.41		C.timorensis	0.168635		21.2		UngBT23	O.aries	77.3	78.27	O.aries	0.673237	0.494228	19.84		S212_25	C.hircus	59.91	61.61	C.hircus	0.541443	0.311957	28.3
SBM1S	C.unicolor	98.52	82.73	C.unicolor	0.949245	0.829622	18.32		UngBT23	O.aries	79.24		O.aries	0.315219		20.16		S212_25	C.elaphus	63.31		C.hircus	0.0824704		27.63
SBM1S	C.unicolor	66.94		C.unicolor	0.71		18.81		UngBT24	O.aries	83.02	85	O.aries	0.17636	0.464938	19.24		S212_26							39.63	C. hircus
RUM4S	C.timorensis	61.7	75.035	C.timorensis	0.572407	0.572407	19.22		UngBT24	O.aries	86.98		O.aries	0.753516		19.63		S212_26							40.46
RUM4S	C.timorensis	88.37		C.timorensis	0.572407		20.29		UngBT25	C.elaphus	94.6	95.41	C.elaphus	0.222134	0.438566	21.29		S212_27	C.hircus	82	68.965	C.hircus	0.796218	0.644581	28.2
MC5S	R.rupicapra	95.11	76.96	R.rupicapra	0.955283	0.496685	21.35		UngBT25	C.elaphus	96.22		C.elaphus	0.654998		18.31		S212_27	C.elaphus	55.93		C.hircus	0.492945		29.11
MC5S	R.rupicapra	58.81		R.rupicapra	0.0380874		22.21		UngBT26	C.elaphus	89.51	93.455	C.elaphus	0.654474	0.475018	21.72		S212_28	C.hircus	80.81	83.315	C.hircus	0.705355	0.55035	26.4
SBM6S	C.unicolor	94.21	93.41	C.unicolor	0.391625	0.391625	19.14		UngBT26	C.elaphus	97.4		C.elaphus	0.295561		22.32		S212_28	C.hircus	85.82		C.hircus	0.395345		26.78
SBM6S	C.unicolor	92.61		C.unicolor	0.391625		18.89		UngBT27	O.virginianus	74.6	77.76	H.jemlahicus	0.388349	0.462053	16.89		S212_29	C.hircus	74.71	73.925	C.hircus	0.811045	0.720925	27.63	C. hircus
FB1S	D.dama	64.84	71.49	D.dama	0.177936	0.416084	17.89		UngBT27	O.virginianus	80.92		O.virginianus	0.535756		17.64		S212_29	C.hircus	73.14		C.hircus	0.630806		28.64
FB1S	D.dama	78.14		D.dama	0.654232		18.17		UngBT28	R.rupicapra	76.3	79.305	R.rupicapra	0.295458	0.483566	18.54		S212_30	C.hircus	70.16	68.51	C.hircus	0.722344	0.593546	21.78
MFD3S	D.dama	86.64	84.895	D.dama	0.795841	0.598229	15.91		UngBT28	R.rupicapra	82.31		R.rupicapra	0.671675		18.58		S212_30	C.hircus	66.86		C.hircus	0.464748		26.8
MFD3S	D.dama	83.15		D.dama	0.400616		13.53		UngBT29	H.jemlahicus	89.54	87.755	H.jemlahicus	0.677036	0.529587	19.69		S212_31	C.hircus	70.62	73.56	C.hircus	0.140755	0.238361	24.56
WCR1S	C.elaphus	98.2	97.525	C.elaphus	0.759357	0.869617	16.63		UngBT29	H.jemlahicus	85.97		H.jemlahicus	0.382137		19.37		S212_31	C.hircus	76.5		C.hircus	0.335968		25.11
WCR1S	C.elaphus	96.85		C.elaphus	0.979877		17.13		UngBT30	R.rupicapra	76.18	80.66	R.rupicapra	0.270408	0.354372	21.2		S212_32	Variation			O.aries	0.572	0.3815	36.94	C. elaphus
WCR2S	C.elaphus	77.8	85.135	C.elaphus	0.0895843	0.434596	20.07		UngBT30	R.rupicapra	85.14		R.rupicapra	0.438336		21.28		S212_32	Variation			C.elaphus	0.191		38.62
WCR2S	C.elaphus	92.47		C.elaphus	0.779607		19.74		UngBT31	D.dama	92.13	94.605	D.dama	0.145281	0.506982	17.01		S212_33	C.elaphus	54.93	53.57	C.elaphus	0.449176	0.419217	26.5
FS8S	O.aries	97.52	93.575	O.aries	0.573717	0.479352	21.37		UngBT31	D.dama	97.08		D.dama	0.868683		17.26		S212_33	C.elaphus	52.21		C.elaphus	0.389258		26.88
FS8S	O.aries	89.63		O.aries	0.384988		21.77		UngBT32	C.elaphus	73.03	74.755	C.elaphus	0.384681	0.424746	19.01		S212_34	Variation			C.elaphus	0.209571	0.213554	38.37
FS9S	O.aries	96.3	96.86	O.aries	0.641659	0.445954	20.43		UngBT32	C.elaphus	76.48		C.elaphus	0.46481		18.98		S212_34	Variation			C.elaphus	0.217537		38.15
FS9S	O.aries	97.42		O.aries	0.250249		21		UngBT33	O.aries	88.46	84.945	O.aries	0.353534	0.383264	20.4		S212_35	C.elaphus	69.42	74.21	C.elaphus	0.668261	0.756532	23.65
FC1S	R.rupicapra	94.95	91.625	R.rupicapra	0.756072	0.628759	19.89		UngBT33	O.aries	81.43		O.aries	0.412994		19.54		S212_35	C.elaphus	79		C.elaphus	0.844803		24.75
FC1S	R.rupicapra	88.3		R.rupicapra	0.501447		25.39		UngBT34	O.virginianus	83.22	89.65	H.jemlahicus	0.0758103	0.174436	20.1		S212_36	R.rupicapra	53.88	53.795	R.rupicapra	0.810591	0.799052	27.61
FC2S	R.rupicapra	90.76	94.01	R.rupicapra	0.408421	0.610177	19.73		UngBT34	O.virginianus	96.08		O.virginianus	0.273061		21.39		S212_36	R.rupicapra	53.71		R.rupicapra	0.787513		27.17
FC2S	R.rupicapra	97.26		R.rupicapra	0.811933		18.8		UngBT35	O.virginianus	76.44	82.215	H.jemlahicus	0.435221	0.511254	20.5		S212_37	Variation		65.26	R.rupicapra	0.671346	0.741762	27.17	R. rupicapra
MG1S	C.hircus	90.85	93.085	C.hircus	0.677087	0.633719	18.84		UngBT35	O.virginianus	87.99		O.virginianus	0.587287		21.25		S212_37	R.rupicapra	65.26		R.rupicapra	0.812179		28.26
MG1S	C.hircus	95.32		C.hircus	0.59035		18.24		UngBT36	D.dama	89.36	94.005	D.dama	0.428262	0.292242	15.7		S212_38	R.rupicapra	62.57	64.355	R.rupicapra	0.503935	0.696984	26.49
MG3S	C.hircus	65.16	62.995	C.hircus	0.240329	0.163139	21.27		UngBT36	D.dama	98.65		D.dama	0.156223		16.89		S212_38	R.rupicapra	66.14		R.rupicapra	0.890033		26.29
MG3S	C.hircus	60.83		C.hircus	0.0859491		20.33		UngBT37	H.jemlahicus	37	66.84	H.jemlahicus	0.0431749	0.417368	18.79		S212_39	R.rupicapra	65.23	66.255	R.rupicapra	0.90196	0.885407	20.32
MT1S	H.jemlahicus	83.23	82.47	H.jemlahicus	0.486496	0.582426	15.17		UngBT37	H.jemlahicus	96.68		H.jemlahicus	0.791561		15.38		S212_39	R.rupicapra	67.28		R.rupicapra	0.868854		20.28
MT1S	H.jemlahicus	81.71		H.jemlahicus	0.678357		14.77		UngBT38	R.rupicapra	84.31	88.055	R.rupicapra	0.216369	0.521128	19.02		S212_40	Variation			R.rupicapra	0.287227	0.195609	28.15	R. rupicapra
MT2S	H.jemlahicus	77.28	81.925	H.jemlahicus	0.647961	0.611408	16.55		UngBT38	R.rupicapra	91.8		R.rupicapra	0.825887		18.45		S212_40	Variation			R.rupicapra	0.103992		30.46
MT2S	H.jemlahicus	86.57		H.jemlahicus	0.574855		16.73		UngBT39	C.hircus	85.83	88.045	C.hircus	0.391625	0.391625	21.85		S212_41	Variation			R.rupicapra	0.588345	0.51399	28.78
8292S	O.virginianus	85.09	84.785	H.jemlahicus	0.114855	0.25324	14.46		UngBT39	C.hircus	90.26		C.hircus	0.391625		22.65		S212_41	Variation			R.rupicapra	0.439635		27.57
8292S	O.virginianus	84.48		O.virginianus	0.391625		14.9		UngBT40	C.hircus	74.49	80.965	C.hircus	0.248939	0.384089	21.68		S212_42	C.hircus	88.39	77.725	C.hircus	0.807298	0.626156	20.05
8294S	O.virginianus	94.4	94.085	O.virginianus	0.391625	0.391625	18.67		UngBT40	C.hircus	87.44		C.hircus	0.51924		19.66		S212_42	C.hircus	67.06		C.hircus	0.445014		21.04
8294S	O.virginianus	93.77		O.virginianus	0.391625		19.12		UngBT41	C.hircus	95.23	94.34	C.hircus	0.490076	0.450811	25.42		S212_44	C.hircus	57.43	59.79	C.hircus	0.589249	0.39978	23
									UngBT41	C.hircus	93.45		C.hircus	0.411545		19.68		S212_44	C.hircus	62.15		C.hircus	0.210311		22.96
									UngBT42	C.hircus	86.87	91.45	C.hircus	0.414667	0.257891	18.12		S212_45	C.elaphus	57.41	66.065	C.elaphus	0.427394	0.590037	25.76	C. elaphus
									UngBT42	C.hircus	96.03		C.hircus	0.101116		18.55		S212_45	C.elaphus	74.72		C.elaphus	0.752679		25.91
																		S212_46	C.hircus	63.66	58.045	C.hircus	0.553145	0.513277	22.34
																		S212_46	C.hircus	52.43		C.hircus	0.473409		22.1
																		S212_47	C.hircus	64.9	66.745	C.hircus	0.307155	0.366946	24.51
																		S212_47	C.hircus	68.59		C.hircus	0.426737		24.8
																		S212_48	C.hircus	55.19	59.035	C.hircus	0.609613	0.645755	29.34	C. hircus
																		S212_48	C.hircus	62.88		C.hircus	0.681898		28.72
																		S212_49	C.elaphus	84.3	89.36	C.elaphus	0.846753	0.915347	24.55
																		S212_49	C.elaphus	94.42		C.elaphus	0.983941		25.9
																		S212_50	C.hircus	78.63	77.77	C.hircus	0.0989256	0.201605	24.44
																		S212_50	C.hircus	76.91		C.hircus	0.304285		24.93
																		S212_51	C.hircus	83.53	85.305	C.hircus	0.874667	0.860785	24.93
																		S212_51	C.hircus	87.08		C.hircus	0.846904		25.81
																		S212_52	C.hircus	89.94	92.025	C.hircus	0.50805	0.721339	22.67
																		S212_52	C.hircus	94.11		C.hircus	0.934628		22.79
																		S212_53	C.hircus	73.46	75.99	C.hircus	0.44079	0.537451	26.05	C. hircus
																		S212_53	C.hircus	78.52		C.hircus	0.634113		24.91
																		S212_54	C.hircus	91.54	89.33	C.hircus	0.901027	0.912135	24.53
																		S212_54	C.hircus	87.12		C.hircus	0.923242		24.94
																		S212_55	C.elaphus	97.03	97.255	C.elaphus	0.888865	0.779055	26.14	C. elaphus
																		S212_55	C.elaphus	97.48		C.elaphus	0.669246		25.39
																		S212_56	C.hircus	78.13	79.33	C.hircus	0.548674	0.608644	24.93
																		S212_56	C.hircus	80.53		C.hircus	0.668614		24.65
																		S212_57	C.hircus	79.62	80.81	C.hircus	0.862626	0.860524	25.18
																		S212_57	C.hircus	82		C.hircus	0.858423		24.5
																		S212_58	C.hircus	87.77	83.595	C.hircus	0.719559	0.660744	25.05
																		S212_58	C.hircus	79.42		C.hircus	0.601929		25.02
																		S212_59	C.hircus	92.03	88.91	C.hircus	0.849857	0.709224	20.47	C. hircus
																		S212_59	C.hircus	85.79		C.hircus	0.56859		20.15
																		S212_60	Variation			C.elaphus	0.441948	0.393935	30.19
																		S212_60	Variation			C.elaphus	0.345921		30.48
																		S212_61	C.elaphus	55.93	62.34	C.elaphus	0.66232	0.387637	29.34
																		S212_61	C.elaphus	68.75		C.elaphus	0.112954		30.69
																		S212_62	C.hircus	55.45	52.88	C.hircus	0.243573	0.406804	27.72
																		S212_62	C.hircus	50.31		C.hircus	0.570034		26.42
																		S212_63	C.elaphus	51.42	51.635	C.elaphus	0.678914	0.620539	28.32
																		S212_63	C.elaphus	51.85		C.elaphus	0.562165		30.65
																		S212_64	C.hircus	90.09	90.09	C.hircus	0.68592	0.348975	24.06	C. hircus
																		S212_64	Variation			C.hircus	0.0120309		21.6
																		S212_65	Variation			C.hircus	0.0487639	0.073915	29.23
																		S212_65	Variation			C.hircus	0.0990661		29.57
																		S212_66	C.elaphus	71.59	67.995	C.elaphus	0.740461	0.50565	26.49
																		S212_66	C.elaphus	64.4		C.elaphus	0.270839		26.29
																		S212_67	C.hircus	81.65	84.42	C.hircus	0.785227	0.67487	22.12
																		S212_67	C.hircus	87.19		C.hircus	0.564513		22.06
																		S212_68	C.hircus	83.54	77.645	C.hircus	0.313016	0.377898	21.55
																		S212_68	C.hircus	71.75		C.hircus	0.442779		21.01
																		S212_69	C.hircus	84.48	88.32	C.hircus	0.490357	0.734347	23.78
																		S212_69	C.hircus	92.16		C.hircus	0.978336		24.16
																		S212_70	C.elaphus	61.56	63.695	C.elaphus	0.445017	0.602143	26.19	C. elaphus
																		S212_70	C.elaphus	65.83		C.elaphus	0.759269		27.05
																		S212_71	C.elaphus	80	78.05	C.elaphus	0.338574	0.357985	28.67	C. hircus
																		S212_71	C.elaphus	76.1		C.elaphus	0.377396		28.19
																		S212_72	C.hircus		56.03	C.hircus	0.0407311	0.0473	23.5	C. hircus
																		S212_72	C.hircus	56.03		C.hircus	0.0538689		23.67
																		S212_73	C.hircus	62.68	59.585	C.hircus	0.29156	0.224083	31.44
																		S212_73	C.elaphus	56.49		C.hircus	0.156606		32.02
																		S212_74	C.hircus	75.24	65.81	C.hircus	0.49709	0.444357	23.47
																		S212_74	C.hircus	56.38		C.elaphus	0.391625		23.25
																		S212_75	C.elaphus	61.42	58.325	C.elaphus	0.391625	0.338934	32.32	C. hircus
																		S212_75	C.elaphus	55.23		C.hircus	0.286244		32.21
																		S212_76	C.elaphus	95.22	86.31	C.elaphus	0.391625	0.391625	20.95	C. elaphus
																		S212_76	C.elaphus	77.4		C.elaphus	0.391625		20.58
																		S212_77	C.hircus	55.95	56.475	C.hircus	0.959949	0.828472	27.72
																		S212_77	C.hircus	57		C.hircus	0.696994		26.96
																		S212_78	C.hircus	50.77	57.285	C.hircus	0.241646	0.280736	26.52
																		S212_78	C.hircus	63.8		C.hircus	0.319826		25.9
																		S212_79	C.hircus	57.55	67.75	C.hircus	0.39438	0.618359	27.56
																		S212_79	C.hircus	77.95		C.hircus	0.842338		28.19
																		S212_80	C.hircus	78.29	78.38	C.hircus	0.260881	0.371052	27.02
																		S212_80	C.hircus	78.47		C.hircus	0.481222		27.08
																		S212_81	C.hircus	90	82.225	C.hircus	0.313485	0.518812	24.39	C. hircus
																		S212_81	C.hircus	74.45		C.hircus	0.724139		24.24
																		S212_82	C.hircus	56.22	63.1	C.hircus	0.0950103	0.102486	22.01
																		S212_82	C.hircus	69.98		C.hircus	0.109961		25.93
																		S212_83	C.hircus	71.6	73.205	C.hircus	0.491351	0.575484	26.86
																		S212_83	C.hircus	74.81		C.hircus	0.659616		27.11
																		S212_84	C.hircus	87.62	85.705	C.hircus	0.666917	0.49253	25.69
																		S212_84	C.hircus	83.79		C.hircus	0.318142		26.46
																		S212_85	C.hircus	94.13	95.315	C.hircus	0.632025	0.433267	24.1
																		S212_85	C.hircus	96.5		C.hircus	0.234509		23.87
																		S212_86	C.hircus	71.44	76.755	C.hircus	0.190164	0.237622	25.29
																		S212_86	C.hircus	82.07		C.hircus	0.28508		25.29
																		S211_1	C.elaphus	64.81	66.655	C.elaphus	0.308244	0.282234	27.59	C. elaphus
																		S211_1	C.elaphus	68.5		C.elaphus	0.256224		27.26
																		S211_2	C.hircus	97.68	96.915	C.hircus	0.621556	0.654532	25.93	C. hircus
																		S211_2	C.hircus	96.15		C.hircus	0.687508		26.8
																		S211_4	C.hircus	72.43	63.025	C.hircus	0.807796	0.700524	28.55	C. hircus
																		S211_4	C.hircus	53.62		C.hircus	0.593252		28.58
																		S211_5	C.hircus	87.36	87.3	C.hircus	0.0964014	0.17371	26.74	C. hircus
																		S211_5	C.hircus	87.24		C.hircus	0.251018		26.83
																		S211_6	C.hircus	63.29	61.155	C.hircus	0.250691	0.423582	26.35	C. hircus
																		S211_6	C.hircus	59.02		C.hircus	0.596473		27.16
																		S211_7	C.hircus	55.78	59.12	C.hircus	0.391625	0.391625	26.67	C. hircus
																		S211_7	C.hircus	62.46		C.hircus	0.391625		26.99
																		S211_8	C.elaphus	79.58	86.635	C.elaphus	0.0574819	0.394714	25.03	C. elaphus
																		S211_8	C.elaphus	93.69		C.elaphus	0.731947		25.4
																		S211_9	R.rupicapra	28.63	32.255	R.rupicapra	0.42608	0.413758	32.1	R. rupicapra
																		S211_9	R.rupicapra	35.88		R.rupicapra	0.401436		31.64
