# Supplementary material for: Reliable Discrimination of 10 Ungulate Species Using High Resolution Melting Analysis of Faecal DNA
Source: PLoS One. 2014 Mar 17;9(3):e92043. doi: 10.1371/journal.pone.0092043 (PMC3956866; doi:10.1371/journal.pone.0092043)
Supplement: File S2 — Ungulate COI alignment. (NEX) [file pone.0092043.s004.nex]

#NEXUS
begin taxa;
	dimensions ntax=9;
	taxlabels
	'Dama dama'
	'Cervus elaphus'
	'Cervus nippon'
	'Cervus unicolor'
	'Cervus timorensis'
	'Capra hircus'
	'Hermitragus jemlahicus'
	'Ovis aries'
	'Rupicapra rupicapra'
;
end;

begin characters;
	dimensions nchar=678;
	format datatype=dna missing=? gap=- interleave=yes;
	matrix
	'Dama dama'	----ATCTACTATTTGGTGCCTGAGCAGGCATAGTAGGAACAGCTTTAAGCCTATTGATT
	'Cervus elaphus'	CTGTATCTATTATTTGGTGCCTGAGCAGGCATAGTAGGGACRGCCTTAAGCCTACTGATT
	'Cervus nippon'	CTGTATCTAYTATTTGGTGCCTGAGCAGGCATAGTAGGRACAGCCTTAAGCCTACTGATT
	'Cervus unicolor'	CTGTACCTATTATTTGGTGCCTGAGCAGGCATAGTAGGAACAGCCTTAAGCCTACTGATT
	'Cervus timorensis'	--GTATCTATTATTTGGTGCCTGAGCAGGTATAGTAGGAACAGCCTTAAGCCTACTGATT
	'Capra hircus'	CTCTACCTTCTGTTCGGTGCCTGAGCTGGCATAGTAGGGACCGCCTTGAGCTTACTAATT
	'Hermitragus jemlahicus'	CTYTACCTTCTGTTCGGTGCCTGAGCTGGCATAGTAGGAACCGCCTTAAGCTTACTAATT
	'Ovis aries'	--TTACCTTCTATTTGGTGCCTGAGCTGGTATAGTAGGAACCGCCTTAAGCCTACTAATT
	'Rupicapra rupicapra'	CTTTACCTCCTATTTGGCGCCTGAGCCGGCATAGTAGGGACCGCCCTAAGCTTACTGATT

	'Dama dama'	CGTGCTGAACTGGGCCAACCTGGTACCCTACTTGGAGATGACCAAATTTATAATGTTATT
	'Cervus elaphus'	CGTGCCGAACTGGGCCAACCTGGTACTCTACTTGGAGATGACCAAATTTATAATGTTATC
	'Cervus nippon'	CGTGCCGAACTGGGCCAACCTGGTACTCTRCTTGGAGATGAYCAAATTTATAATGTTATC
	'Cervus unicolor'	CGTGCCGAACTGGGCCAACCTGGTACTCTGCTTGGAGACGACCAAATTTATAATGTTATC
	'Cervus timorensis'	CGTGCCGAACTGGGCCAACCTGGTACTCTGCTTGGAGATGACCAAATTTATAATGTTATC
	'Capra hircus'	CGCGCCGAACTAGGTCAACCCGGAACCCTACTTGGAGATGACCAGATCTACAATGTAATT
	'Hermitragus jemlahicus'	CGCGCCGAACTAGGTCAACCCGGGACYTTGCTTGGAGATGACCAGATCTACAATGTAATT
	'Ovis aries'	CGCGCCGAACTAGGCCAACCCGGAACTCTACTCGGAGATGACCAAATCTACAACGTAATT
	'Rupicapra rupicapra'	CGCGCTGAACTAGGCCAACCCGGAACTYTACTCGGAGACGATCAAATCTACAACGTAATT

	'Dama dama'	GTAACCGCACATGCATTCGTAATAATTTTCTTTATAGTTATACCAATTATAATCGGAGGA
	'Cervus elaphus'	GTAACCGCACATGCATTCGTAATAATTTTCTTTATAGTTATGCCAATTATAATTGGAGGA
	'Cervus nippon'	GTAACCGCACATGCATTCGTAATAATTTTCTTTATAGTTATRCCAATTATAATYGGAGGA
	'Cervus unicolor'	GTAACCGCACATGCATTCGTAATAATTTTCTTTATAGTTATGCCAATTATAATTGGAGGA
	'Cervus timorensis'	GTAACCGCACATGCATTCGTAATAATTTTCTTTATAGTTATGCCAATTATAATTGGAGGA
	'Capra hircus'	GTAACTGCACACGCATTCGTAATAATTTTCTTTATAGTAATACCTATTATGATTGGAGGG
	'Hermitragus jemlahicus'	GTAACTGCACACGCATTCGTAATAATTTTCTTTATAGTAATACCTATTATGATTGGAGGA
	'Ovis aries'	GTAACCGCACATGCATTTGTAATAATTTTCTTTATAGTAATGCCTATTATAATCGGTGGA
	'Rupicapra rupicapra'	GTAACCGCACATGCATTCGTAATAATTTTCTTTATAGTAATACCTATYATAATCGGAGGT

	'Dama dama'	TTTGGTAACTGACTAGTTCCCTTAATAATTGGTGCCCCAGATATAGCATTCCCTCGAATA
	'Cervus elaphus'	TTTGGTAATTGACTAGTTCCCCTAATAATTGGCGCCCCAGACATAGCATTTCCTCGAATA
	'Cervus nippon'	TTTGGTAATTGACTAGTTCCCCTAATAATTGGYGCCCCAGACATAGCATTYCCTCGAATA
	'Cervus unicolor'	TTTGGTAATTGACTAGTTCCCCTAATAATTGGTGCCCCAGACATAGCATTCCCTCGAATA
	'Cervus timorensis'	TTTGGTAATTGACTAGTTCCCCTAATAATTGGTGCCCCAGACATAGCATTCCCTCGAATA
	'Capra hircus'	TTTGGCAACTGACTAGTCCCTCTAATAATTGGAGCCCCCGAYATAGCATTTCCTCGGATA
	'Hermitragus jemlahicus'	TTTGGYAACTGACTAGTTCCCCTAATAATTGGAGCCCCTGACATAGCATTCCCTCGGATA
	'Ovis aries'	TTYGGCAACTGACTAGTTCCTCTGATAATTGGAGCCCCTGATATAGCATTTCCTCGGATA
	'Rupicapra rupicapra'	TTTGGCAACTGACTAGTTCCTCTAATAATTGGAGCCCCTGACATAGCATTTCCTCGGATA

	'Dama dama'	AACAATATGAGCTTTTGACTCCTTCCTCCCTCTTTCTTACTACTTCTAGCATCATCTATA
	'Cervus elaphus'	AACAATATAAGCTTTTGACTCCTCCCTCCTTCTTTCTTACTACTCCTAGCATCATCTATA
	'Cervus nippon'	AACAATATAAGCTTTTGACTCCTCCCTCCTTCTTTCTTACTACTYYTAGCATCATCTATA
	'Cervus unicolor'	AACAATATAAGCTTTTGACTCCTCCCTCCTTCTTTCTTACTACTTTTAGCATCATCTATA
	'Cervus timorensis'	AACAATATAAGCTTTTGACTCCTCCCTCCTTCTTTCTTACTACTTTTAGCATCATCTATA
	'Capra hircus'	AATAATATAAGCTTTTGACTCCTTCCCCCCTCTTTCCTATTACTTCTAGCATCCTCTATA
	'Hermitragus jemlahicus'	AATAATATAAGCTTTTGACTCCTTCCCCCYTCTTTCCTACTACTCCTAGCATCCTCTATA
	'Ovis aries'	AATAACATAAGCTTTTGACTTCTTCCCCCATCTTTCCTGTTACTCCTAGCATCCTCTATG
	'Rupicapra rupicapra'	AATAACATAAGCTTCTGACTCCTTCCCCCTTCTTTCCTGCTACTCCTAGCATCCTCTATA

	'Dama dama'	GTTGAAGCTGGCGCAGGAACAGGCTGAACTGTGTACCCCCCTCTAGCTGGTAACTTAGCT
	'Cervus elaphus'	GTTGAAGCTGGCGCAGGAACAGGCTGAACTGTATATCCCCCTCTAGCTGGCAACTTAGCT
	'Cervus nippon'	GTTGAAGCTGGCGCAGGAACAGGCTGAACTGTATATCCCCCTCTAGCTGGCAACTTAGCT
	'Cervus unicolor'	GTTGAAGCTGGCGCAGGAACAGGCTGAACTGTATATCCCCCTCTAGCTGGCAACTTAGCT
	'Cervus timorensis'	GTTGAAGCTGGCGCAGGAACAGGCTGAACTGTATATCCCCCTCTAGCTGGCAACTTAGCT
	'Capra hircus'	GTTGAAGCCGGAGCAGGAACAGGTTGAACCGTATATCCTCCTCTAGCAGGTAATCTAGCC
	'Hermitragus jemlahicus'	GTTGAAGCCGGAGCAGGAACAGGTTGAACCGTGTATCCTCCCCTAGCAGGCAACCTAGCC
	'Ovis aries'	GTTGAGGCCGGAGCAGGAACAGGTTGAACCGTATACCCTCCTCTAGCAGGCAACCTAGCC
	'Rupicapra rupicapra'	ATCGAAGCCGGAGCAGGAACAGGTTGAACCGTATATCCCCCTCTAGCAGGTAACCTGGCC

	'Dama dama'	CACGCAGGAGCCTCAGTGGACCTAACTATCTTTTCTCTACACCTGGCAGGTGTCTCTTCA
	'Cervus elaphus'	CATGCAGGGGCTTCAGTAGACYTGACTATTTTTTCTTTACACTTAGCAGGCGTCTCCTCA
	'Cervus nippon'	CAYGCAGGGGCTTCAGTAGACCTGACYATTTTTTCTTTACACTTRGCAGGYGTCTCCTCA
	'Cervus unicolor'	CACGCAGGGGCTTCAGTAGACTTGACTATTTTTTCTTTACACTTGGCAGGTGTCTCCTCA
	'Cervus timorensis'	CACGCAGGGGCTTCAGTAGACTTAACTATTTTTTCTTTACACTTGGCAGGTGTCTCCTCA
	'Capra hircus'	CATGCAGGAGCCTCAGTAGACCTAACTATTTTTTCCCTACACCTAGCAGGCATCTCTTCA
	'Hermitragus jemlahicus'	CATGCAGGAGCCTCAGTAGACCTGACCATTTTCTCCCTACACCTGGCAGGCGTCTCTTCA
	'Ovis aries'	CATGCAGGAGCCTCAGTAGATCTAACTATTTTCTCCCTACAYCTGGCAGGTGTCTCTTCA
	'Rupicapra rupicapra'	CATGCAGGAGCTTCAGTAGACCTAACCATTTTCTCCTTACACCTAGCAGGTGTCTCCTCA

	'Dama dama'	ATTCTAGGGGCCATTAACTTTATTACAACAATTATCAATATAAAACCCCCTGCTATGTCA
	'Cervus elaphus'	ATTCTRGGGGCCATTAACTTTATTACAACAATTATCAATATAAAACCCCCTGCCATATCA
	'Cervus nippon'	ATTCTAGGGGCCATTAACTTTATTACAACAATTATCAATATAAAACCCCCTGCCATATCA
	'Cervus unicolor'	ATTTTAGGGGCCATTAACTTTATTACAACAATTATCAATATAAAACCCCCTGCCATATCA
	'Cervus timorensis'	ATTTTAGGGGCCATTAACTTTATTACAACAATTATCAATATAAAACCCCCTGCCATATCA
	'Capra hircus'	ATTCTAGGAGCCATTAATTTTATCACAACTATCATTAACATGAAACCACCCGCAATATCA
	'Hermitragus jemlahicus'	ATYCTAGGAGCCATTAATTTTATTACAACCATTATTAAYATAAAACCTCCTGCAATATCA
	'Ovis aries'	ATTCTAGGAGCCATTAATTTTATTACAACTATTATTAATATAAAACCCCCTGCGATGTCA
	'Rupicapra rupicapra'	ATTCTAGGGGCCATTAACTTTATCACGACTATCATTAATATAAAACCCCCCGCAATATCA

	'Dama dama'	CAATACCAAACTCCCCTATTTGTGTGATCCGTACTAGTCACTGCTGTATTACTACTTCTC
	'Cervus elaphus'	CAATATCAAACYCCTCTATTTGTGTGATCCGTATTAGTCACTGCTGTACTACTACTTCTC
	'Cervus nippon'	CAATATCAAACCCCTCTATTYGTGTGATCCGTATTAGTCACTGCTGTACTACTACTTCTC
	'Cervus unicolor'	CAATATCAAACCCCACTATTTGTATGATCCGTATTAGTCACTGCTGTACTACTACTTCTC
	'Cervus timorensis'	CAATATCAAACCCCCCTATTCGTATGATCCGTACTAGTCACTGCCGTACTACTACTTCTC
	'Capra hircus'	CAATATCAAACTCCCCTGTTTGTGTGATCTGTCTTAATTACTGCCGTACTACTCCTCCTT
	'Hermitragus jemlahicus'	CAATACCAAACTCCTCTATTTGTATGATCTGTCTTAATTACTGCCGTACTACTCCTCCTC
	'Ovis aries'	CAGTATCAAACCCCCTTGTTTGTATGATCTGTACTAATTACTGCCGTACTTCTCCTTCTC
	'Rupicapra rupicapra'	CAATACCAAACTCCCCTATTCGTATGATCTGTATTAATTACTGCCGTACTACTCCTCCTC

	'Dama dama'	TCACTCCCAGTACTAGCAGCTGGAATTACAATATTATTAACAGACCGAAATTTAAATACA
	'Cervus elaphus'	TCACTCCCTGTACTAGCAGCCGGAATTACAATACTATTAACAGACCGAAACTTAAATACA
	'Cervus nippon'	TCACTCCCTGTACTAGCAGCCGGAATYACAATACTATTAACAGACCGAAACYTAAATACA
	'Cervus unicolor'	TCACTCCCTGTACTAGCAGCCGGAATTACAATACTATTAACAGACCGAAACTTAAATACA
	'Cervus timorensis'	TCACTCCCTGTACTAGCAGCCGGAATTACAATACTATTAACAGACCGAAACTTAAATACA
	'Capra hircus'	TCACTTCCTGTATTAGCAGCTGGCATCACAATACTACTAACAGACCGAAACCTAAACACA
	'Hermitragus jemlahicus'	TCACTCCCTGTATTGGCAGCTGGCATCACAATACTATTAACAGACCGAAACCTAAACACA
	'Ovis aries'	TCACTTCCTGTATTAGCAGCTGGTATCACAATACTACTAACGGACCGAAACCTGAATACA
	'Rupicapra rupicapra'	TCACTCCCTGTATTAGCAGCCGGCATTACAATGTTACTGACTGACCGAAACCTAAACACA

	'Dama dama'	ACCTTTTTTGATCCAGCAGGAGGCGGAGATCCCATTCTATATCAACACTTATTCTGATTC
	'Cervus elaphus'	ACCTTCTTTGACCCAGCAGGAGGCGGAGATCCTATTCTATATCAACACTTRTTCTGATTC
	'Cervus nippon'	ACCTTYTTTGACCCAGCAGGAGGCGGAGATCCTATTCTATATCAACACTTRTTCTGATTC
	'Cervus unicolor'	ACCTTTTTTGACCCAGCAGGAGGCGGAGATCCTATTCTATATCAACACTTGTTCTGATTC
	'Cervus timorensis'	ACCTTTTTTGACCCAGCAGGAGGCGGAGATCCTATTCTATATCAACACTTGTTTTGATTC
	'Capra hircus'	ACCTTCTTTGACCCAGCAGGAGGAGGAGACCCTATTTTATATCAACACCTATTCTGATTC
	'Hermitragus jemlahicus'	ACCTTCTTTGACCCAGCAGGGGGAGGAGACCCTATTTTATATCAACACCTATTCTGATTC
	'Ovis aries'	ACCTTTTTTGACCCAGCAGGAGGAGGAGACCCTATCCTATATCAACACCTATTCTGATTC
	'Rupicapra rupicapra'	ACCTTCTTCGACCCAGCAGGAGGAGGGGATCCCATCTTATATCAACACCTGTTCTGATTC

	'Dama dama'	TTTGGTCACCCTGAAGTA
	'Cervus elaphus'	TTTGGYCACCCYGAAGTA
	'Cervus nippon'	TTTGGCCACCCTGAA---
	'Cervus unicolor'	TTTGGCCACCCTGAA---
	'Cervus timorensis'	TTTGGCCACCCTGAAGTA
	'Capra hircus'	TTTGGACACCCTGAA---
	'Hermitragus jemlahicus'	TTTGGGCACCCTGAA---
	'Ovis aries'	TTTGGGCACCCT------
	'Rupicapra rupicapra'	TTCGGTCATCCTGAAG--

;
end;
