# Supplementary material for: Reliable Discrimination of 10 Ungulate Species Using High Resolution Melting Analysis of Faecal DNA
Source: PLoS One. 2014 Mar 17;9(3):e92043. doi: 10.1371/journal.pone.0092043 (PMC3956866; doi:10.1371/journal.pone.0092043)
Supplement: File S3 — Ungulate CYTB alignment. (NEX) [file pone.0092043.s005.nex]

#NEXUS
begin taxa;
	dimensions ntax=10;
	taxlabels
	'Dama dama'
	'Cervus elaphus'
	'Cervus nippon'
	'Cervus unicolor'
	'Cervus timorensis'
	'Capra hircus'
	'Hermitragus jemlahicus'
	'Ovis aries'
	'Rupicapra rupicapra'
	'Odoicoleus virginianus'
;
end;

begin characters;
	dimensions nchar=405;
	format datatype=dna missing=? gap=- interleave=yes;
	matrix
	'Dama dama'	CTAATGATCAATATCCGAAAAACTCACCCATTGATAAAAATCGTAAACAACGCATTTATT
	'Cervus elaphus'	CTAATGACCAATATCCGAAAAACCCACCCACTRATAAAAATTGTAAACAACGCATTTATT
	'Cervus nippon'	CTAATGACCAATATCCGAAAAACCCACCCAYTAATAAAAATTGTAAACAACGCATTYATT
	'Cervus unicolor'	CTAATGACCAATATCCGAAAAACCCACCCATTAATAAAGATTGTAAACAACGCATTCATT
	'Cervus timorensis'	CTAATGACCAATATCCGAAAAACCCACCCATTAATAAAGATTGTAAATAACGCATTCATT
	'Capra hircus'	CTAATGACCAACATCCGAAAGACCCACCCATTAATAAAAATTGTAAACAACGCATTTATT
	'Hermitragus jemlahicus'	CTAATGACCAACATCCGAAAAACYCACCCACTAATAAAAATTGTAAACAACGCATTTATT
	'Ovis aries'	CTAATGATCAACATCCGAAAAACCCACCCACTAATAAAAATTGTAAACAACGCATTCATT
	'Rupicapra rupicapra'	CTAATGACCAACATTCGGAAAACCCACCCACTAATAAAAATTGTAAACAACGCATTCATT
	'Odoicoleus virginianus'	CCAATGACCAACATCCGAAAAACCCACCCACTAATAAAAATTGTAAACAACGCATTCATT

	'Dama dama'	GATCTCCCAGCCCCATCAAATATTTCATCCTGATGAAATTTTGGCTCCCTACTAGGAATT
	'Cervus elaphus'	GACCTCCCAGCCCCATCAAATATTTCATCCTGATGAAATTTCGGCTCAYTACTAGGAGTC
	'Cervus nippon'	GACCTCCCMGCCCCATCAAATATTTCATCCTGATGAAATTTYGGCTCMTTACTAGGARTY
	'Cervus unicolor'	GACCTCCCAGCCCCATCAAATATTTCATCCTGATGAAATTTCGGCTCCTTACTAGGAATC
	'Cervus timorensis'	GACCTCCCAGCCCCATCAAACATTTCATCCTGATGAAATTTCGGCTCCTTACTAGGAATT
	'Capra hircus'	GACCTCCCAACCCCATCAAACATCTCATCATGATGAAACTTTGGATCCCTCCTAGGAATT
	'Hermitragus jemlahicus'	GACCTTCCAACCCCATCAAACATCTCATCATGATGAAACTTTGGATCCCTCCTAGGCATT
	'Ovis aries'	GATCTCCCAGCTCCATCAAATATTTCATCATGATGAAACTTTGGCTCTCTCCTAGGCATT
	'Rupicapra rupicapra'	GACCTCCCAGCTCCATCAAACATCTCATCATGATGAAACTTTGGCTCCCTCTTAGGCATC
	'Odoicoleus virginianus'	GATCTCCCAGCCCCATCAAACATTTCATCATGATGAAACTTCGGCTCTCTGCTAGGAATT

	'Dama dama'	TGCTTAATCCTACAAATCCTCACAGGCCTATTCCTAGCAATACACTACACATCTGATACA
	'Cervus elaphus'	TGYCTAATCCTACAAATCCTCACAGGCCTATTCCTAGCGATACACTATACATCTGATACA
	'Cervus nippon'	TGTCTAATCCTACAAATYCTCACAGGCCTATTCCTAGCRATACACTATACATCTGAYACA
	'Cervus unicolor'	TGTCTAATCCTACAAATCATCACAGGCCTATTCCTAGCAATACACTATACATCCGATACA
	'Cervus timorensis'	TGTCTAATCCTACAAATCCTCACAGGCCTATTCCTAGCAATACATTATACATCCGATACA
	'Capra hircus'	TGCCTAATCTTACAAATCCTGACAGGCCTATTCCTAGCAATACACTATACATCCGACACA
	'Hermitragus jemlahicus'	TGCCTGATTTTACAGATCCTAACAGGCYTRTTCCTAGCAATACACTACACATCCGACACA
	'Ovis aries'	TGCTTAATTTTACAGATTCTAACAGGCCTATTCCTAGCAATACACTATACACCTGACACA
	'Rupicapra rupicapra'	TGCTTAATTTTACAGATCCTAACAGGCCTATTCCTAGCAATACACTACACATCCGATACA
	'Odoicoleus virginianus'	TGCTTAATCCTACAAATTCTTACTGGTCTATTCCTAGCAATACATTATACATCCGACACA

	'Dama dama'	ATAACAGCATTTTCCTCTGTCACCCATATCTGCCGAGACGTCAATTACGGTTGAATCATT
	'Cervus elaphus'	ATAACAGCATTCTCCTCTGTCACCCATATCTGTCGAGATGTCAATTATGGCTGAATTATT
	'Cervus nippon'	ATAACAGCATTYTCCTCTGTCACCCATATCTGTCGAGATGTCAATTATGGYTGAATTATT
	'Cervus unicolor'	ATAACAGCATTTTCCTCTGTTACCCATATCTGCCGAGATGTCAATTATGGCTGAATCATT
	'Cervus timorensis'	ATAACAGCATTTTCCTCTGTCACACATATCTGTCGAGATGTTAATTATGGCTGAATCATT
	'Capra hircus'	ATAACAGCATTTTCCTCTGTAACTCACATTTGTCGAGATGTAAATTATGGCTGAATCATC
	'Hermitragus jemlahicus'	ATAACAGCATTCTCTTCTGTAACCCACATTTGCCGAGATGTAAATTAYGGCTGAATCATC
	'Ovis aries'	ACAACAGCATTCTCCTCTGTAACCCACATTTGCCGAGACGTAAACTATGGCTGAATTATC
	'Rupicapra rupicapra'	GCAACAGCATTCTCCTCTGTAACCCACATTTGCCGAGATGTAAACTACGGCTGAATCATC
	'Odoicoleus virginianus'	ATAACAGCATTTTCCTCTGTCACTCACATCTGCCGAGACGTTAACTATGGCTGAATCATT

	'Dama dama'	CGATACATGCACGCAAACGGAGCATCAATATTCTTTATCTGCCTATTCATCCATGTTGGA
	'Cervus elaphus'	CGATAYATACACGCAAACGGGGCATCAATATTTTTCATCTGTCTRTTYATACATGTAGGR
	'Cervus nippon'	CGATAYATACACGCAAACGGGGCATCAATATTTTTCATCTGYCTATTCATACATGTAGGR
	'Cervus unicolor'	CGATATATACACGCAAACGGGGCATCAATATTTTTCATCTGTCTATTTATACACGTAGGA
	'Cervus timorensis'	CGATATATACACGCAAACGGGGCATCAATATTCTTCATCTGTCTATTTATACATGTAGGA
	'Capra hircus'	CGATACATACACGCAAACGGAGCATCAATATTCTTTATCTGCCTATTCATACATATCGGA
	'Hermitragus jemlahicus'	CGATACATACACGCAAACGGAGCATCAATATTCTTTATCTGCCTGTTCATACATATYGGA
	'Ovis aries'	CGATATATACACGCAAACGGGGCATCAATATTTTTTATCTGCCTATTTATGCATGTAGGA
	'Rupicapra rupicapra'	CGATACATACATGCAAATGGAGCATCAATATTTTTCATCTGCCTATTCATACATGTAGGA
	'Odoicoleus virginianus'	CGATATATACATGCCAACGGAGCATCCATATTCTTTATCTGTCTATTCATACACGTGGGA

	'Dama dama'	CGAGGCCTATACTACGGATCATACACTTTTCTAGAGACATGGAACATCGGAGTAATTCTC
	'Cervus elaphus'	CGAGGCCTGTACTACGGATCATATACTTTTCTAGAGACGTGAAAYATCGGAGTAGTTCTT
	'Cervus nippon'	CGAGGCCTGTACTACGGATCATATACTTTTCTAGAGACRTGRAACATCGGAGTARTYCTY
	'Cervus unicolor'	CGAGGCCTGTACTACGGATCATACACTTTTCTAGAGACATGAAACATCGGAGTAATCCTC
	'Cervus timorensis'	CGAGGCCTGTACTACGGATCTTATACTTTTTTAGAAACATGAAACATCGGAGTAGTCCTC
	'Capra hircus'	CGAGGTCTATAYTATGGATCATATACCTTTCTAGAAACATGAAACATTGGAGTAATCCTC
	'Hermitragus jemlahicus'	CGAGGCCTATATTAYGGATCATATACCTTCCTAGAAACATGAAACATTGGAGTAATYCTC
	'Ovis aries'	CGAGGCCTATAYTATGGATCATATACCTTCCTAGAAACATGAAACATCGGAGTAATCCTC
	'Rupicapra rupicapra'	CGAGGCCTATATTACGGATCATATACTTTTCTAGAAACATGAAACATCGGAGTAATCCTC
	'Odoicoleus virginianus'	CGAGGACTATACTACGGATCATATACTTTCTTAGAAACATGAAACATTGGAGTAATTCTC

	'Dama dama'	CTATTTACAGTTATAGCTACAGCATTCGTAGGCTACGTCCTACCA
	'Cervus elaphus'	CTATTTACAGTTATAGCYACAGCATTCGTAGGRTATGTCCTACCA
	'Cervus nippon'	CTATTTACAGTTATAGCCACAGCATTCGTAGGATATGTCCTACCA
	'Cervus unicolor'	CTATTCACAGTTATAGCCACAGCATTCGTAGGATATGTCCTACCA
	'Cervus timorensis'	CTGTTTACAGTTATAGCCACAGCGTTCGTAGGATATGTCCTACCA
	'Capra hircus'	CTGCTCGCGACAATGGCCACAGCATTCATAGGCTATGTTTTACCA
	'Hermitragus jemlahicus'	CTACTCGCAACAATAGCCACAGCATTCATAGGCTAYGTCTTACCA
	'Ovis aries'	CTATTTGCGACAATAGCCACAGCATTCATAGGCTATGTTTTACCA
	'Rupicapra rupicapra'	CTACTCACAACAATAGCCACAGCGTTTATGGGCTACGTCCTACCA
	'Odoicoleus virginianus'	CTATTCACAGTTATAGCCACAGCATTCGTAGGGTATGTCCTACCA

;
end;
